# Supplementary material for: The Biologic IRL201805 Alters Immune Tolerance Leading to Prolonged Pharmacodynamics and Efficacy in Rheumatoid Arthritis Patients
Source: Int J Mol Sci. 2024 Apr 16;25(8):4394. doi: 10.3390/ijms25084394 (PMC11049849; doi:10.3390/ijms25084394)
Supplement: Supplementary file 1 [file ijms-25-04394-s001.zip]

Archive with 1 entries (1 files):
- ijms-2927998-supplementary.pdf
